# Supplementary material for: Pro-Inflammatory Properties of Salivary Gland-Derived Fibroblasts—Implications in Sjögren’s Disease
Source: Cells. 2025 Apr 8;14(8):558. doi: 10.3390/cells14080558 (PMC12025495; doi:10.3390/cells14080558)
Supplement: Supplementary file 1 [file cells-14-00558-s001.zip]

Archive with 5 entries (5 files):
- supplementary figures.pdf
- Supplementary Table S1.pdf
- Supplementary Table S2.pdf
- Supplementary Table S3.xlsx
- Supplementary Table S4.xlsx
