# Supplementary material for: Pro-Inflammatory Properties of Salivary Gland-Derived Fibroblasts—Implications in Sjögren’s Disease
Source: Cells. 2025 Apr 8;14(8):558. doi: 10.3390/cells14080558 (PMC12025495; doi:10.3390/cells14080558)
Supplement: Supplementary file 1 [file cells-14-00558-s001.zip › Supplementary Table S3.xlsx]

## Sheet: GO BP
ID	Description	GeneRatio	BgRatio	p.adjust
GO:0032496	response to lipopolysaccharide	45/475	234/12967	8.93766e-17
GO:0002237	response to molecule of bacterial origin	45/475	247/12967	4.25062e-16
GO:0071222	cellular response to lipopolysaccharide	34/475	153/12967	1.17203e-14
GO:0019221	cytokine-mediated signaling pathway	51/475	347/12967	1.17203e-14
GO:0071219	cellular response to molecule of bacterial origin	34/475	159/12967	3.12494e-14
GO:0009617	response to bacterium	55/475	412/12967	3.12494e-14
GO:0071216	cellular response to biotic stimulus	34/475	183/12967	2.01863e-12
GO:0050900	leukocyte migration	41/475	273/12967	5.20024e-12
GO:0006935	chemotaxis	49/475	431/12967	5.68116e-10
GO:0042330	taxis	49/475	431/12967	5.68116e-10
GO:0060326	cell chemotaxis	33/475	215/12967	9.13385e-10
GO:0030595	leukocyte chemotaxis	28/475	159/12967	1.35831e-09
GO:0043410	positive regulation of MAPK cascade	41/475	359/12967	2.89453e-08
GO:0007249	I-kappaB kinase/NF-kappaB signaling	33/475	246/12967	3.00138e-08
GO:0071396	cellular response to lipid	47/475	460/12967	4.71039e-08
GO:0031347	regulation of defense response	46/475	462/12967	1.64582e-07
GO:0097530	granulocyte migration	20/475	105/12967	2.65606e-07
GO:0050727	regulation of inflammatory response	32/475	256/12967	2.65606e-07
GO:1990868	response to chemokine	15/475	57/12967	2.65606e-07
GO:1990869	cellular response to chemokine	15/475	57/12967	2.65606e-07
GO:0071621	granulocyte chemotaxis	18/475	85/12967	2.65606e-07
GO:0097529	myeloid leukocyte migration	25/475	165/12967	2.95193e-07
GO:0034612	response to tumor necrosis factor	27/475	192/12967	3.37743e-07
GO:0043122	regulation of I-kappaB kinase/NF-kappaB signaling	29/475	220/12967	3.73856e-07
GO:0050865	regulation of cell activation	45/475	466/12967	4.33498e-07
GO:0002685	regulation of leukocyte migration	25/475	173/12967	6.81938e-07
GO:0042110	T cell activation	39/475	378/12967	7.84089e-07
GO:1990266	neutrophil migration	17/475	84/12967	1.19662e-06
GO:0030593	neutrophil chemotaxis	15/475	65/12967	1.33432e-06
GO:0050863	regulation of T cell activation	31/475	266/12967	1.65956e-06
GO:2000147	positive regulation of cell motility	44/475	473/12967	1.65956e-06
GO:0070661	leukocyte proliferation	29/475	238/12967	1.73027e-06
GO:0030335	positive regulation of cell migration	43/475	458/12967	1.74141e-06
GO:0051249	regulation of lymphocyte activation	37/475	360/12967	1.74141e-06
GO:0070098	chemokine-mediated signaling pathway	13/475	49/12967	1.78272e-06
GO:0050920	regulation of chemotaxis	24/475	172/12967	2.04094e-06
GO:0002694	regulation of leukocyte activation	41/475	429/12967	2.09999e-06
GO:0070372	regulation of ERK1 and ERK2 cascade	27/475	214/12967	2.22121e-06
GO:0070663	regulation of leukocyte proliferation	25/475	187/12967	2.27794e-06
GO:0040017	positive regulation of locomotion	44/475	483/12967	2.40417e-06
GO:0048660	regulation of smooth muscle cell proliferation	20/475	126/12967	3.15429e-06
GO:0010035	response to inorganic substance	40/475	422/12967	3.50016e-06
GO:0048659	smooth muscle cell proliferation	20/475	130/12967	5.08041e-06
GO:0033002	muscle cell proliferation	24/475	182/12967	5.08041e-06
GO:0070374	positive regulation of ERK1 and ERK2 cascade	21/475	145/12967	6.71967e-06
GO:0022407	regulation of cell-cell adhesion	34/475	339/12967	9.23657e-06
GO:0071356	cellular response to tumor necrosis factor	23/475	175/12967	9.63133e-06
GO:0071674	mononuclear cell migration	20/475	136/12967	9.99686e-06
GO:0070371	ERK1 and ERK2 cascade	27/475	236/12967	1.34974e-05
GO:0002687	positive regulation of leukocyte migration	18/475	115/12967	1.58841e-05
GO:0003013	circulatory system process	38/475	424/12967	2.70856e-05
GO:0002252	immune effector process	37/475	407/12967	2.70856e-05
GO:0002250	adaptive immune response	29/475	279/12967	3.39249e-05
GO:0006959	humoral immune response	17/475	109/12967	3.39249e-05
GO:0048247	lymphocyte chemotaxis	10/475	36/12967	3.39249e-05
GO:0050867	positive regulation of cell activation	29/475	283/12967	4.33986e-05
GO:0009612	response to mechanical stimulus	21/475	164/12967	4.43996e-05
GO:0022617	extracellular matrix disassembly	11/475	46/12967	4.46783e-05
GO:0032943	mononuclear cell proliferation	24/475	210/12967	5.64559e-05
GO:0032944	regulation of mononuclear cell proliferation	21/475	167/12967	5.71582e-05
GO:0032103	positive regulation of response to external stimulus	31/475	321/12967	5.93063e-05
GO:0042098	T cell proliferation	20/475	154/12967	5.96515e-05
GO:0007159	leukocyte cell-cell adhesion	29/475	289/12967	5.96515e-05
GO:0043123	positive regulation of I-kappaB kinase/NF-kappaB signaling	21/475	169/12967	6.53387e-05
GO:0071347	cellular response to interleukin-1	14/475	80/12967	7.143e-05
GO:0002224	toll-like receptor signaling pathway	15/475	92/12967	7.44439e-05
GO:1903037	regulation of leukocyte cell-cell adhesion	27/475	261/12967	7.44439e-05
GO:0072676	lymphocyte migration	14/475	81/12967	7.98227e-05
GO:0032963	collagen metabolic process	14/475	82/12967	8.98014e-05
GO:0001525	angiogenesis	37/475	433/12967	8.98014e-05
GO:0002521	leukocyte differentiation	37/475	433/12967	8.98014e-05
GO:0010001	glial cell differentiation	21/475	174/12967	9.3987e-05
GO:0046651	lymphocyte proliferation	23/475	204/12967	9.83419e-05
GO:0042063	gliogenesis	25/475	239/12967	0.000135881
GO:0050670	regulation of lymphocyte proliferation	20/475	164/12967	0.000135881
GO:1903039	positive regulation of leukocyte cell-cell adhesion	22/475	196/12967	0.000171158
GO:0050921	positive regulation of chemotaxis	16/475	112/12967	0.000172003
GO:0002696	positive regulation of leukocyte activation	27/475	275/12967	0.000172003
GO:0030198	extracellular matrix organization	26/475	259/12967	0.000172003
GO:0043062	extracellular structure organization	26/475	259/12967	0.000172003
GO:0050870	positive regulation of T cell activation	21/475	182/12967	0.000172003
GO:0035791	platelet-derived growth factor receptor-beta signaling pathway	6/475	13/12967	0.000172003
GO:1904035	regulation of epithelial cell apoptotic process	13/475	76/12967	0.000176713
GO:0045229	external encapsulating structure organization	26/475	260/12967	0.000176713
GO:0042129	regulation of T cell proliferation	17/475	127/12967	0.000190372
GO:0055065	metal ion homeostasis	32/475	362/12967	0.000190372
GO:0070555	response to interleukin-1	15/475	102/12967	0.000215264
GO:0071260	cellular response to mechanical stimulus	12/475	67/12967	0.0002419
GO:0035633	maintenance of blood-brain barrier	8/475	28/12967	0.000244295
GO:0045785	positive regulation of cell adhesion	32/475	368/12967	0.000256916
GO:0070665	positive regulation of leukocyte proliferation	16/475	117/12967	0.000260541
GO:2000351	regulation of endothelial cell apoptotic process	9/475	37/12967	0.000260541
GO:1903706	regulation of hemopoiesis	28/475	301/12967	0.000274512
GO:0050918	positive chemotaxis	10/475	47/12967	0.000281497
GO:0008015	blood circulation	31/475	354/12967	0.000296567
GO:0002688	regulation of leukocyte chemotaxis	14/475	94/12967	0.000349572
GO:0002764	immune response-regulating signaling pathway	27/475	289/12967	0.000356813
GO:0022409	positive regulation of cell-cell adhesion	23/475	225/12967	0.000386387
GO:0010883	regulation of lipid storage	9/475	39/12967	0.000386387
GO:0051251	positive regulation of lymphocyte activation	24/475	243/12967	0.000436245
GO:0032609	interferon-gamma production	12/475	72/12967	0.000449321
GO:0032649	regulation of interferon-gamma production	12/475	72/12967	0.000449321
GO:0002573	myeloid leukocyte differentiation	19/475	166/12967	0.000449321
GO:1904019	epithelial cell apoptotic process	14/475	97/12967	0.000468327
GO:0090130	tissue migration	26/475	278/12967	0.000475948
GO:0006875	cellular metal ion homeostasis	27/475	295/12967	0.000475948
GO:0150077	regulation of neuroinflammatory response	7/475	23/12967	0.000509003
GO:0072577	endothelial cell apoptotic process	9/475	41/12967	0.000548593
GO:0010884	positive regulation of lipid storage	6/475	16/12967	0.000549649
GO:0002286	T cell activation involved in immune response	12/475	74/12967	0.000561171
GO:0030217	T cell differentiation	22/475	217/12967	0.000609523
GO:0001819	positive regulation of cytokine production	29/475	336/12967	0.000653319
GO:0006882	cellular zinc ion homeostasis	7/475	24/12967	0.000653319
GO:0032309	icosanoid secretion	7/475	24/12967	0.000653319
GO:1905954	positive regulation of lipid localization	12/475	76/12967	0.000704858
GO:0072678	T cell migration	10/475	53/12967	0.000704858
GO:0032640	tumor necrosis factor production	15/475	115/12967	0.000704858
GO:0032680	regulation of tumor necrosis factor production	15/475	115/12967	0.000704858
GO:1903131	mononuclear cell differentiation	29/475	340/12967	0.000774597
GO:0072503	cellular divalent inorganic cation homeostasis	22/475	222/12967	0.000803068
GO:0045685	regulation of glial cell differentiation	10/475	54/12967	0.000803068
GO:0045776	negative regulation of blood pressure	7/475	25/12967	0.000814635
GO:0055069	zinc ion homeostasis	7/475	25/12967	0.000814635
GO:0045766	positive regulation of angiogenesis	16/475	131/12967	0.000816188
GO:1904018	positive regulation of vasculature development	16/475	131/12967	0.000816188
GO:0010632	regulation of epithelial cell migration	21/475	207/12967	0.000827666
GO:0061687	detoxification of inorganic compound	5/475	11/12967	0.000842862
GO:0097501	stress response to metal ion	5/475	11/12967	0.000842862
GO:0050766	positive regulation of phagocytosis	9/475	44/12967	0.000842862
GO:0010631	epithelial cell migration	25/475	274/12967	0.000846113
GO:0090132	epithelium migration	25/475	274/12967	0.000846113
GO:0002460	adaptive immune response based on somatic recombination of immune receptors built from immunoglobulin superfamily domains	21/475	208/12967	0.000846113
GO:0071706	tumor necrosis factor superfamily cytokine production	15/475	118/12967	0.000846113
GO:1903555	regulation of tumor necrosis factor superfamily cytokine production	15/475	118/12967	0.000846113
GO:0009611	response to wounding	34/475	435/12967	0.000846113
GO:0030855	epithelial cell differentiation	36/475	473/12967	0.000859367
GO:0045765	regulation of angiogenesis	22/475	225/12967	0.000869362
GO:0014013	regulation of gliogenesis	12/475	79/12967	0.000879689
GO:0032946	positive regulation of mononuclear cell proliferation	14/475	105/12967	0.000879689
GO:1905952	regulation of lipid localization	15/475	119/12967	0.000897185
GO:0140353	lipid export from cell	8/475	35/12967	0.000931544
GO:0006953	acute-phase response	7/475	26/12967	0.000935356
GO:0003018	vascular process in circulatory system	20/475	195/12967	0.000970435
GO:0019915	lipid storage	11/475	68/12967	0.000998797
GO:0030099	myeloid cell differentiation	27/475	313/12967	0.00100336
GO:1901342	regulation of vasculature development	22/475	229/12967	0.00106987
GO:0046632	alpha-beta T cell differentiation	12/475	81/12967	0.00107287
GO:0072507	divalent inorganic cation homeostasis	23/475	246/12967	0.00108329
GO:0032612	interleukin-1 production	11/475	69/12967	0.00110368
GO:0032652	regulation of interleukin-1 production	11/475	69/12967	0.00110368
GO:0007507	heart development	36/475	483/12967	0.00119859
GO:0045649	regulation of macrophage differentiation	6/475	19/12967	0.00119859
GO:0002263	cell activation involved in immune response	20/475	199/12967	0.00119859
GO:0043542	endothelial cell migration	20/475	199/12967	0.00119859
GO:0051403	stress-activated MAPK cascade	20/475	199/12967	0.00119859
GO:0002285	lymphocyte activation involved in immune response	16/475	138/12967	0.00125032
GO:0010594	regulation of endothelial cell migration	17/475	153/12967	0.00125261
GO:0048732	gland development	28/475	338/12967	0.00136253
GO:0032088	negative regulation of NF-kappaB transcription factor activity	11/475	71/12967	0.0013685
GO:0002221	pattern recognition receptor signaling pathway	16/475	140/12967	0.00144532
GO:0060759	regulation of response to cytokine stimulus	16/475	140/12967	0.00144532
GO:0090257	regulation of muscle system process	18/475	171/12967	0.00150241
GO:0002690	positive regulation of leukocyte chemotaxis	11/475	72/12967	0.00152455
GO:0045637	regulation of myeloid cell differentiation	17/475	156/12967	0.00153596
GO:0031098	stress-activated protein kinase signaling cascade	20/475	204/12967	0.00160133
GO:0098771	inorganic ion homeostasis	33/475	435/12967	0.0016289
GO:0031349	positive regulation of defense response	20/475	205/12967	0.0016744
GO:0009636	response to toxic substance	18/475	173/12967	0.0016744
GO:0044057	regulation of system process	30/475	380/12967	0.0016744
GO:0032310	prostaglandin secretion	5/475	13/12967	0.0016744
GO:0010043	response to zinc ion	7/475	29/12967	0.0016753
GO:0002274	myeloid leukocyte activation	17/475	158/12967	0.0017206
GO:0034113	heterotypic cell-cell adhesion	8/475	39/12967	0.00174483
GO:0006937	regulation of muscle contraction	14/475	114/12967	0.00176269
GO:0046631	alpha-beta T cell activation	14/475	114/12967	0.00176269
GO:0001959	regulation of cytokine-mediated signaling pathway	15/475	129/12967	0.00184457
GO:0002526	acute inflammatory response	10/475	62/12967	0.00189768
GO:0001818	negative regulation of cytokine production	20/475	208/12967	0.00194883
GO:0051962	positive regulation of nervous system development	21/475	225/12967	0.00198929
GO:0061844	antimicrobial humoral immune response mediated by antimicrobial peptide	7/475	30/12967	0.00201102
GO:0042093	T-helper cell differentiation	9/475	51/12967	0.00205314
GO:0050671	positive regulation of lymphocyte proliferation	13/475	102/12967	0.0020796
GO:0045165	cell fate commitment	18/475	177/12967	0.00208802
GO:0055080	cation homeostasis	32/475	424/12967	0.00208869
GO:0015908	fatty acid transport	10/475	63/12967	0.00208869
GO:0051235	maintenance of location	23/475	261/12967	0.00214613
GO:0050801	ion homeostasis	33/475	444/12967	0.00214613
GO:0033209	tumor necrosis factor-mediated signaling pathway	12/475	89/12967	0.00216014
GO:0071294	cellular response to zinc ion	5/475	14/12967	0.00227247
GO:0002294	CD4-positive, alpha-beta T cell differentiation involved in immune response	9/475	52/12967	0.00227345
GO:0002366	leukocyte activation involved in immune response	19/475	195/12967	0.00227345
GO:0051090	regulation of DNA-binding transcription factor activity	28/475	352/12967	0.00227345
GO:0045638	negative regulation of myeloid cell differentiation	10/475	64/12967	0.00229649
GO:0046688	response to copper ion	7/475	31/12967	0.00233481
GO:0061448	connective tissue development	21/475	229/12967	0.00234947
GO:0032874	positive regulation of stress-activated MAPK cascade	13/475	104/12967	0.00236326
GO:0030098	lymphocyte differentiation	25/475	299/12967	0.00237671
GO:0019233	sensory perception of pain	10/475	65/12967	0.00253154
GO:0002287	alpha-beta T cell activation involved in immune response	9/475	53/12967	0.00253154
GO:0002293	alpha-beta T cell differentiation involved in immune response	9/475	53/12967	0.00253154
GO:0032635	interleukin-6 production	13/475	105/12967	0.00253154
GO:0032675	regulation of interleukin-6 production	13/475	105/12967	0.00253154
GO:1901890	positive regulation of cell junction assembly	11/475	78/12967	0.00257768
GO:1904036	negative regulation of epithelial cell apoptotic process	8/475	42/12967	0.00257768
GO:0034405	response to fluid shear stress	7/475	32/12967	0.00272371
GO:0071715	icosanoid transport	7/475	32/12967	0.00272371
GO:0070304	positive regulation of stress-activated protein kinase signaling cascade	13/475	106/12967	0.00272371
GO:0060485	mesenchyme development	22/475	250/12967	0.00277951
GO:0042692	muscle cell differentiation	26/475	322/12967	0.00287611
GO:0010575	positive regulation of vascular endothelial growth factor production	6/475	23/12967	0.00287611
GO:2000352	negative regulation of endothelial cell apoptotic process	6/475	23/12967	0.00287611
GO:0015732	prostaglandin transport	5/475	15/12967	0.00293393
GO:0051770	positive regulation of nitric-oxide synthase biosynthetic process	5/475	15/12967	0.00293393
GO:0038061	NIK/NF-kappaB signaling	13/475	108/12967	0.00317541
GO:0055076	transition metal ion homeostasis	13/475	108/12967	0.00317541
GO:0098586	cellular response to virus	11/475	81/12967	0.00342417
GO:0032602	chemokine production	10/475	68/12967	0.00342417
GO:0032642	regulation of chemokine production	10/475	68/12967	0.00342417
GO:0050673	epithelial cell proliferation	27/475	345/12967	0.00344756
GO:0002819	regulation of adaptive immune response	15/475	139/12967	0.00344756
GO:0032689	negative regulation of interferon-gamma production	6/475	24/12967	0.00352836
GO:0032611	interleukin-1 beta production	9/475	56/12967	0.00352836
GO:0032651	regulation of interleukin-1 beta production	9/475	56/12967	0.00352836
GO:0032102	negative regulation of response to external stimulus	24/475	292/12967	0.00371
GO:0044089	positive regulation of cellular component biogenesis	31/475	423/12967	0.00373461
GO:0043405	regulation of MAP kinase activity	16/475	156/12967	0.00373491
GO:0071675	regulation of mononuclear cell migration	12/475	96/12967	0.00373491
GO:0048871	multicellular organismal homeostasis	29/475	386/12967	0.00388272
GO:0010634	positive regulation of epithelial cell migration	15/475	141/12967	0.00388272
GO:0002292	T cell differentiation involved in immune response	9/475	57/12967	0.00393285
GO:0070482	response to oxygen levels	23/475	276/12967	0.00398501
GO:0042060	wound healing	26/475	332/12967	0.00424456
GO:0010942	positive regulation of cell death	34/475	486/12967	0.0042817
GO:0001894	tissue homeostasis	18/475	191/12967	0.0042817
GO:0009100	glycoprotein metabolic process	25/475	314/12967	0.0042817
GO:0051146	striated muscle cell differentiation	20/475	225/12967	0.00428686
GO:0150076	neuroinflammatory response	8/475	46/12967	0.00431399
GO:0062197	cellular response to chemical stress	24/475	297/12967	0.00448315
GO:1902105	regulation of leukocyte differentiation	20/475	226/12967	0.00448315
GO:0002822	regulation of adaptive immune response based on somatic recombination of immune receptors built from immunoglobulin superfamily domains	14/475	128/12967	0.00448315
GO:0007254	JNK cascade	15/475	144/12967	0.00465384
GO:0046916	cellular transition metal ion homeostasis	11/475	85/12967	0.00472603
GO:0030003	cellular cation homeostasis	27/475	354/12967	0.00472673
GO:0050922	negative regulation of chemotaxis	8/475	47/12967	0.00487044
GO:2000630	positive regulation of miRNA metabolic process	8/475	47/12967	0.00487044
GO:0042102	positive regulation of T cell proliferation	10/475	72/12967	0.00487642
GO:1900407	regulation of cellular response to oxidative stress	10/475	72/12967	0.00487642
GO:0032872	regulation of stress-activated MAPK cascade	16/475	161/12967	0.00487642
GO:0050807	regulation of synapse organization	16/475	161/12967	0.00487642
GO:0006636	unsaturated fatty acid biosynthetic process	7/475	36/12967	0.00490881
GO:0051960	regulation of nervous system development	27/475	356/12967	0.00498269
GO:0010574	regulation of vascular endothelial growth factor production	6/475	26/12967	0.00498269
GO:1903055	positive regulation of extracellular matrix organization	6/475	26/12967	0.00498269
GO:0071346	cellular response to interferon-gamma	11/475	86/12967	0.00499634
GO:0060249	anatomical structure homeostasis	20/475	229/12967	0.00500877
GO:0006942	regulation of striated muscle contraction	9/475	60/12967	0.00524812
GO:0048708	astrocyte differentiation	9/475	60/12967	0.00524812
GO:0032306	regulation of prostaglandin secretion	4/475	10/12967	0.00525527
GO:0032308	positive regulation of prostaglandin secretion	4/475	10/12967	0.00525527
GO:0055012	ventricular cardiac muscle cell differentiation	4/475	10/12967	0.00525527
GO:0010595	positive regulation of endothelial cell migration	12/475	101/12967	0.00525527
GO:0040008	regulation of growth	34/475	496/12967	0.00557735
GO:0001667	ameboidal-type cell migration	28/475	379/12967	0.00567142
GO:0070302	regulation of stress-activated protein kinase signaling cascade	16/475	164/12967	0.00567142
GO:0034341	response to interferon-gamma	12/475	102/12967	0.00567564
GO:0023061	signal release	25/475	323/12967	0.00580983
GO:0010876	lipid localization	26/475	342/12967	0.0058545
GO:0061037	negative regulation of cartilage development	6/475	27/12967	0.00586258
GO:0050803	regulation of synapse structure or activity	16/475	165/12967	0.00593147
GO:0031663	lipopolysaccharide-mediated signaling pathway	8/475	49/12967	0.00593147
GO:0071900	regulation of protein serine/threonine kinase activity	25/475	324/12967	0.00593147
GO:0051767	nitric-oxide synthase biosynthetic process	5/475	18/12967	0.00593147
GO:0051769	regulation of nitric-oxide synthase biosynthetic process	5/475	18/12967	0.00593147
GO:0071280	cellular response to copper ion	5/475	18/12967	0.00593147
GO:0055082	cellular chemical homeostasis	33/475	479/12967	0.00593147
GO:0036293	response to decreased oxygen levels	21/475	252/12967	0.00621997
GO:0042088	T-helper 1 type immune response	7/475	38/12967	0.00628732
GO:0002009	morphogenesis of an epithelium	30/475	422/12967	0.00640685
GO:0010720	positive regulation of cell development	21/475	253/12967	0.00648717
GO:0006873	cellular ion homeostasis	27/475	365/12967	0.00665491
GO:0110110	positive regulation of animal organ morphogenesis	6/475	28/12967	0.00689853
GO:0048863	stem cell differentiation	18/475	202/12967	0.00706186
GO:0050778	positive regulation of immune response	26/475	348/12967	0.00720467
GO:0010463	mesenchymal cell proliferation	7/475	39/12967	0.00721589
GO:0043114	regulation of vascular permeability	7/475	39/12967	0.00721589
GO:0003085	negative regulation of systemic arterial blood pressure	4/475	11/12967	0.00724308
GO:0014842	regulation of skeletal muscle satellite cell proliferation	4/475	11/12967	0.00724308
GO:0072160	nephron tubule epithelial cell differentiation	4/475	11/12967	0.00724308
GO:1903522	regulation of blood circulation	16/475	169/12967	0.00724308
GO:0002831	regulation of response to biotic stimulus	22/475	274/12967	0.00724308
GO:0035051	cardiocyte differentiation	13/475	121/12967	0.00726443
GO:0071498	cellular response to fluid shear stress	5/475	19/12967	0.00733884
GO:0043367	CD4-positive, alpha-beta T cell differentiation	9/475	64/12967	0.00748408
GO:0061035	regulation of cartilage development	9/475	64/12967	0.00748408
GO:2000628	regulation of miRNA metabolic process	9/475	64/12967	0.00748408
GO:0014902	myotube differentiation	11/475	92/12967	0.00773675
GO:0043433	negative regulation of DNA-binding transcription factor activity	14/475	138/12967	0.00782645
GO:0003158	endothelium development	12/475	107/12967	0.00782645
GO:0050728	negative regulation of inflammatory response	12/475	107/12967	0.00782645
GO:0010092	specification of animal organ identity	6/475	29/12967	0.00787192
GO:0010573	vascular endothelial growth factor production	6/475	29/12967	0.00787192
GO:0030225	macrophage differentiation	7/475	40/12967	0.00795144
GO:0043536	positive regulation of blood vessel endothelial cell migration	8/475	52/12967	0.00795144
GO:0043954	cellular component maintenance	8/475	52/12967	0.00795144
GO:1903053	regulation of extracellular matrix organization	8/475	52/12967	0.00795144
GO:2000401	regulation of lymphocyte migration	8/475	52/12967	0.00795144
GO:0045446	endothelial cell differentiation	11/475	93/12967	0.0081874
GO:0043065	positive regulation of apoptotic process	30/475	431/12967	0.0082013
GO:2000027	regulation of animal organ morphogenesis	12/475	108/12967	0.00824363
GO:1902882	regulation of response to oxidative stress	10/475	79/12967	0.00833441
GO:0050731	positive regulation of peptidyl-tyrosine phosphorylation	14/475	140/12967	0.00868859
GO:0043534	blood vessel endothelial cell migration	12/475	109/12967	0.00883052
GO:0001759	organ induction	5/475	20/12967	0.00883052
GO:0033077	T cell differentiation in thymus	9/475	66/12967	0.00883052
GO:0060761	negative regulation of response to cytokine stimulus	9/475	66/12967	0.00883052
GO:0038084	vascular endothelial growth factor signaling pathway	7/475	41/12967	0.00890226
GO:0071622	regulation of granulocyte chemotaxis	7/475	41/12967	0.00890226
GO:0001776	leukocyte homeostasis	10/475	80/12967	0.00895984
GO:0035710	CD4-positive, alpha-beta T cell activation	10/475	80/12967	0.00895984
GO:0048713	regulation of oligodendrocyte differentiation	6/475	30/12967	0.00897285
GO:0050808	synapse organization	25/475	337/12967	0.0090083
GO:0001503	ossification	26/475	357/12967	0.00922019
GO:0042542	response to hydrogen peroxide	12/475	110/12967	0.00922019
GO:0010642	negative regulation of platelet-derived growth factor receptor signaling pathway	4/475	12/12967	0.00922019
GO:0014841	skeletal muscle satellite cell proliferation	4/475	12/12967	0.00922019
GO:0031649	heat generation	4/475	12/12967	0.00922019
GO:0032303	regulation of icosanoid secretion	4/475	12/12967	0.00922019
GO:0032305	positive regulation of icosanoid secretion	4/475	12/12967	0.00922019
GO:0097396	response to interleukin-17	4/475	12/12967	0.00922019
GO:0097398	cellular response to interleukin-17	4/475	12/12967	0.00922019
GO:0050764	regulation of phagocytosis	9/475	67/12967	0.00939929
GO:0014015	positive regulation of gliogenesis	8/475	54/12967	0.00947665
GO:0048008	platelet-derived growth factor receptor signaling pathway	8/475	54/12967	0.00947665
GO:0048762	mesenchymal cell differentiation	18/475	211/12967	0.00999509
GO:0043068	positive regulation of programmed cell death	30/475	439/12967	0.0101667
GO:0050769	positive regulation of neurogenesis	17/475	194/12967	0.0102226
GO:0048246	macrophage chemotaxis	6/475	31/12967	0.0102425
GO:0060541	respiratory system development	16/475	177/12967	0.0102512
GO:0001516	prostaglandin biosynthetic process	5/475	21/12967	0.0102512
GO:0032331	negative regulation of chondrocyte differentiation	5/475	21/12967	0.0102512
GO:0045932	negative regulation of muscle contraction	5/475	21/12967	0.0102512
GO:0046457	prostanoid biosynthetic process	5/475	21/12967	0.0102512
GO:0090050	positive regulation of cell migration involved in sprouting angiogenesis	5/475	21/12967	0.0102512
GO:0051046	regulation of secretion	30/475	440/12967	0.0102512
GO:0042552	myelination	12/475	112/12967	0.0102512
GO:0032623	interleukin-2 production	7/475	43/12967	0.0109442
GO:0032663	regulation of interleukin-2 production	7/475	43/12967	0.0109442
GO:0007259	receptor signaling pathway via JAK-STAT	12/475	113/12967	0.0110022
GO:0050729	positive regulation of inflammatory response	11/475	98/12967	0.0112376
GO:0006809	nitric oxide biosynthetic process	8/475	56/12967	0.0115479
GO:1903530	regulation of secretion by cell	28/475	404/12967	0.0115986
GO:0009615	response to virus	24/475	326/12967	0.0115986
GO:0034142	toll-like receptor 4 signaling pathway	6/475	32/12967	0.0115986
GO:0034331	cell junction maintenance	6/475	32/12967	0.0115986
GO:0002040	sprouting angiogenesis	12/475	114/12967	0.0115986
GO:0007272	ensheathment of neurons	12/475	114/12967	0.0115986
GO:0008366	axon ensheathment	12/475	114/12967	0.0115986
GO:0043535	regulation of blood vessel endothelial cell migration	10/475	84/12967	0.0117549
GO:0002675	positive regulation of acute inflammatory response	4/475	13/12967	0.0117634
GO:0014857	regulation of skeletal muscle cell proliferation	4/475	13/12967	0.0117634
GO:0042481	regulation of odontogenesis	4/475	13/12967	0.0117634
GO:0061548	ganglion development	4/475	13/12967	0.0117634
GO:0098754	detoxification	11/475	99/12967	0.0117634
GO:0006970	response to osmotic stress	9/475	70/12967	0.0118009
GO:0009914	hormone transport	17/475	198/12967	0.0118207
GO:0045428	regulation of nitric oxide biosynthetic process	7/475	44/12967	0.0119237
GO:1905517	macrophage migration	7/475	44/12967	0.0119237
GO:0010640	regulation of platelet-derived growth factor receptor signaling pathway	5/475	22/12967	0.0119454
GO:0048710	regulation of astrocyte differentiation	5/475	22/12967	0.0119454
GO:0050926	regulation of positive chemotaxis	5/475	22/12967	0.0119454
GO:0050927	positive regulation of positive chemotaxis	5/475	22/12967	0.0119454
GO:1901888	regulation of cell junction assembly	15/475	164/12967	0.011971
GO:0002683	negative regulation of immune system process	23/475	309/12967	0.0120274
GO:0044070	regulation of anion transport	8/475	57/12967	0.0121763
GO:0051091	positive regulation of DNA-binding transcription factor activity	18/475	217/12967	0.0123162
GO:0060284	regulation of cell development	28/475	408/12967	0.0126041
GO:0030574	collagen catabolic process	6/475	33/12967	0.0129454
GO:0055001	muscle cell development	14/475	149/12967	0.0132026
GO:0032732	positive regulation of interleukin-1 production	7/475	45/12967	0.0132026
GO:0050679	positive regulation of epithelial cell proliferation	15/475	166/12967	0.0132026
GO:0051216	cartilage development	15/475	166/12967	0.0132026
GO:0022612	gland morphogenesis	11/475	101/12967	0.0132026
GO:0002761	regulation of myeloid leukocyte differentiation	10/475	86/12967	0.0132046
GO:0042116	macrophage activation	9/475	72/12967	0.0137264
GO:0050678	regulation of epithelial cell proliferation	22/475	294/12967	0.0138926
GO:0003156	regulation of animal organ formation	5/475	23/12967	0.0141969
GO:0070423	nucleotide-binding oligomerization domain containing signaling pathway	5/475	23/12967	0.0141969
GO:0019730	antimicrobial humoral response	7/475	46/12967	0.0145101
GO:0080164	regulation of nitric oxide metabolic process	7/475	46/12967	0.0145101
GO:0006692	prostanoid metabolic process	6/475	34/12967	0.0145101
GO:0006693	prostaglandin metabolic process	6/475	34/12967	0.0145101
GO:0010712	regulation of collagen metabolic process	6/475	34/12967	0.0145101
GO:0046456	icosanoid biosynthetic process	6/475	34/12967	0.0145101
GO:0089718	amino acid import across plasma membrane	6/475	34/12967	0.0145101
GO:0003012	muscle system process	23/475	315/12967	0.0145101
GO:0034114	regulation of heterotypic cell-cell adhesion	4/475	14/12967	0.0145101
GO:0045217	cell-cell junction maintenance	4/475	14/12967	0.0145101
GO:0045651	positive regulation of macrophage differentiation	4/475	14/12967	0.0145101
GO:0072567	chemokine (C-X-C motif) ligand 2 production	4/475	14/12967	0.0145101
GO:2000341	regulation of chemokine (C-X-C motif) ligand 2 production	4/475	14/12967	0.0145101
GO:0006022	aminoglycan metabolic process	11/475	103/12967	0.0147841
GO:0051345	positive regulation of hydrolase activity	30/475	455/12967	0.0149265
GO:0046328	regulation of JNK cascade	12/475	119/12967	0.0149392
GO:0097696	receptor signaling pathway via STAT	12/475	119/12967	0.0149392
GO:0001655	urogenital system development	22/475	297/12967	0.0150467
GO:0034329	cell junction assembly	24/475	336/12967	0.0152505
GO:0002062	chondrocyte differentiation	11/475	104/12967	0.0157655
GO:0010817	regulation of hormone levels	24/475	337/12967	0.0157959
GO:0048662	negative regulation of smooth muscle cell proliferation	7/475	47/12967	0.0159774
GO:0040013	negative regulation of locomotion	21/475	280/12967	0.0162256
GO:0002673	regulation of acute inflammatory response	5/475	24/12967	0.0162256
GO:0010714	positive regulation of collagen metabolic process	5/475	24/12967	0.0162256
GO:0032743	positive regulation of interleukin-2 production	5/475	24/12967	0.0162256
GO:0035872	nucleotide-binding domain, leucine rich repeat containing receptor signaling pathway	5/475	24/12967	0.0162256
GO:0042119	neutrophil activation	5/475	24/12967	0.0162256
GO:0008360	regulation of cell shape	13/475	137/12967	0.016285
GO:0000302	response to reactive oxygen species	15/475	171/12967	0.016285
GO:0050767	regulation of neurogenesis	22/475	300/12967	0.0165704
GO:0048661	positive regulation of smooth muscle cell proliferation	9/475	75/12967	0.0168543
GO:0001960	negative regulation of cytokine-mediated signaling pathway	8/475	61/12967	0.0168895
GO:0014910	regulation of smooth muscle cell migration	8/475	61/12967	0.0168895
GO:0046209	nitric oxide metabolic process	8/475	61/12967	0.0168895
GO:1903201	regulation of oxidative stress-induced cell death	8/475	61/12967	0.0168895
GO:1901214	regulation of neuron death	20/475	263/12967	0.017102
GO:0043270	positive regulation of ion transport	16/475	190/12967	0.0173182
GO:0032330	regulation of chondrocyte differentiation	7/475	48/12967	0.0173324
GO:0070542	response to fatty acid	7/475	48/12967	0.0173324
GO:0060537	muscle tissue development	23/475	321/12967	0.0173324
GO:0034340	response to type I interferon	8/475	62/12967	0.0184782
GO:2001057	reactive nitrogen species metabolic process	8/475	62/12967	0.0184782
GO:0070498	interleukin-1-mediated signaling pathway	5/475	25/12967	0.0189489
GO:0002697	regulation of immune effector process	19/475	247/12967	0.0190516
GO:0043269	regulation of ion transport	29/475	444/12967	0.0190777
GO:0055007	cardiac muscle cell differentiation	10/475	92/12967	0.0195324
GO:0090287	regulation of cellular response to growth factor stimulus	20/475	267/12967	0.019933
GO:0002686	negative regulation of leukocyte migration	6/475	37/12967	0.020579
GO:0002762	negative regulation of myeloid leukocyte differentiation	6/475	37/12967	0.020579
GO:0050691	regulation of defense response to virus by host	6/475	37/12967	0.020579
GO:2000648	positive regulation of stem cell proliferation	6/475	37/12967	0.020579
GO:0015849	organic acid transport	17/475	212/12967	0.020579
GO:0046879	hormone secretion	16/475	194/12967	0.020669
GO:0008217	regulation of blood pressure	12/475	125/12967	0.0208184
GO:0046883	regulation of hormone secretion	14/475	159/12967	0.0208961
GO:0010586	miRNA metabolic process	9/475	78/12967	0.0208961
GO:0046330	positive regulation of JNK cascade	9/475	78/12967	0.0208961
GO:0007416	synapse assembly	13/475	142/12967	0.0208961
GO:0043409	negative regulation of MAPK cascade	13/475	142/12967	0.0208961
GO:0001933	negative regulation of protein phosphorylation	21/475	288/12967	0.0208961
GO:0045860	positive regulation of protein kinase activity	23/475	327/12967	0.0208961
GO:0032890	regulation of organic acid transport	7/475	50/12967	0.0208961
GO:0048010	vascular endothelial growth factor receptor signaling pathway	7/475	50/12967	0.0208961
GO:0055117	regulation of cardiac muscle contraction	7/475	50/12967	0.0208961
GO:0010657	muscle cell apoptotic process	8/475	64/12967	0.0214986
GO:0014068	positive regulation of phosphatidylinositol 3-kinase signaling	8/475	64/12967	0.0214986
GO:0071276	cellular response to cadmium ion	5/475	26/12967	0.0215634
GO:0002064	epithelial cell development	14/475	160/12967	0.0215897
GO:0072111	cell proliferation involved in kidney development	4/475	16/12967	0.0216903
GO:1901623	regulation of lymphocyte chemotaxis	4/475	16/12967	0.0216903
GO:2000193	positive regulation of fatty acid transport	4/475	16/12967	0.0216903
GO:1901215	negative regulation of neuron death	15/475	178/12967	0.0219102
GO:0051963	regulation of synapse assembly	9/475	79/12967	0.0219786
GO:0070301	cellular response to hydrogen peroxide	9/475	79/12967	0.0219786
GO:1903510	mucopolysaccharide metabolic process	9/475	79/12967	0.0219786
GO:0071496	cellular response to external stimulus	21/475	290/12967	0.0220097
GO:0002548	monocyte chemotaxis	6/475	38/12967	0.0222252
GO:0015695	organic cation transport	6/475	38/12967	0.0222252
GO:0043124	negative regulation of I-kappaB kinase/NF-kappaB signaling	6/475	38/12967	0.0222252
GO:1903018	regulation of glycoprotein metabolic process	6/475	38/12967	0.0222252
GO:2000404	regulation of T cell migration	6/475	38/12967	0.0222252
GO:0097191	extrinsic apoptotic signaling pathway	16/475	197/12967	0.0226583
GO:0055006	cardiac cell development	8/475	65/12967	0.0228918
GO:0030856	regulation of epithelial cell differentiation	11/475	111/12967	0.022954
GO:0033674	positive regulation of kinase activity	26/475	391/12967	0.0231046
GO:0014812	muscle cell migration	9/475	80/12967	0.0234255
GO:0060348	bone development	16/475	198/12967	0.0235923
GO:0002700	regulation of production of molecular mediator of immune response	12/475	128/12967	0.0235979
GO:0009101	glycoprotein biosynthetic process	19/475	254/12967	0.0236728
GO:0030203	glycosaminoglycan metabolic process	10/475	96/12967	0.0242572
GO:0001945	lymph vessel development	5/475	27/12967	0.0242572
GO:0030851	granulocyte differentiation	5/475	27/12967	0.0242572
GO:0031295	T cell costimulation	5/475	27/12967	0.0242572
GO:0071241	cellular response to inorganic substance	14/475	163/12967	0.0242572
GO:1902532	negative regulation of intracellular signal transduction	29/475	455/12967	0.0244988
GO:0003151	outflow tract morphogenesis	8/475	66/12967	0.0245569
GO:0090049	regulation of cell migration involved in sprouting angiogenesis	6/475	39/12967	0.0246287
GO:0006816	calcium ion transport	21/475	294/12967	0.0247441
GO:0050730	regulation of peptidyl-tyrosine phosphorylation	16/475	200/12967	0.0254474
GO:0001508	action potential	10/475	97/12967	0.0255482
GO:0002755	MyD88-dependent toll-like receptor signaling pathway	4/475	17/12967	0.0255482
GO:0010759	positive regulation of macrophage chemotaxis	4/475	17/12967	0.0255482
GO:0010818	T cell chemotaxis	4/475	17/12967	0.0255482
GO:0014856	skeletal muscle cell proliferation	4/475	17/12967	0.0255482
GO:0045686	negative regulation of glial cell differentiation	4/475	17/12967	0.0255482
GO:0045822	negative regulation of heart contraction	4/475	17/12967	0.0255482
GO:1903209	positive regulation of oxidative stress-induced cell death	4/475	17/12967	0.0255482
GO:0045580	regulation of T cell differentiation	12/475	130/12967	0.0257636
GO:0045444	fat cell differentiation	16/475	201/12967	0.0262055
GO:0051924	regulation of calcium ion transport	15/475	183/12967	0.0264239
GO:0007600	sensory perception	22/475	316/12967	0.0264475
GO:0048645	animal organ formation	7/475	53/12967	0.026534
GO:0034284	response to monosaccharide	13/475	148/12967	0.0269072
GO:0019229	regulation of vasoconstriction	6/475	40/12967	0.0271447
GO:0010464	regulation of mesenchymal cell proliferation	5/475	28/12967	0.0272243
GO:0010742	macrophage derived foam cell differentiation	5/475	28/12967	0.0272243
GO:0031294	lymphocyte costimulation	5/475	28/12967	0.0272243
GO:0036230	granulocyte activation	5/475	28/12967	0.0272243
GO:0060914	heart formation	5/475	28/12967	0.0272243
GO:0010038	response to metal ion	19/475	259/12967	0.0276005
GO:0001666	response to hypoxia	18/475	240/12967	0.0276552
GO:0002718	regulation of cytokine production involved in immune response	9/475	83/12967	0.0279839
GO:0030879	mammary gland development	11/475	115/12967	0.0279839
GO:0002042	cell migration involved in sprouting angiogenesis	7/475	54/12967	0.0286853
GO:0003170	heart valve development	7/475	54/12967	0.0286853
GO:0042509	regulation of tyrosine phosphorylation of STAT protein	7/475	54/12967	0.0286853
GO:0071677	positive regulation of mononuclear cell migration	7/475	54/12967	0.0286853
GO:0045926	negative regulation of growth	16/475	204/12967	0.0292237
GO:0007423	sensory organ development	26/475	401/12967	0.0296924
GO:0009743	response to carbohydrate	14/475	168/12967	0.0297022
GO:0032615	interleukin-12 production	6/475	41/12967	0.0297022
GO:0032655	regulation of interleukin-12 production	6/475	41/12967	0.0297022
GO:0002367	cytokine production involved in immune response	9/475	84/12967	0.0297022
GO:2001237	negative regulation of extrinsic apoptotic signaling pathway	9/475	84/12967	0.0297022
GO:0014909	smooth muscle cell migration	8/475	69/12967	0.0298514
GO:0032755	positive regulation of interleukin-6 production	8/475	69/12967	0.0298514
GO:0002052	positive regulation of neuroblast proliferation	4/475	18/12967	0.0298514
GO:0007413	axonal fasciculation	4/475	18/12967	0.0298514
GO:0010560	positive regulation of glycoprotein biosynthetic process	4/475	18/12967	0.0298514
GO:0106030	neuron projection fasciculation	4/475	18/12967	0.0298514
GO:1903523	negative regulation of blood circulation	4/475	18/12967	0.0298514
GO:2001234	negative regulation of apoptotic signaling pathway	16/475	205/12967	0.0298514
GO:0051607	defense response to virus	18/475	243/12967	0.030139
GO:0140546	defense response to symbiont	18/475	243/12967	0.030139
GO:0031128	developmental induction	5/475	29/12967	0.030139
GO:0032965	regulation of collagen biosynthetic process	5/475	29/12967	0.030139
GO:0045429	positive regulation of nitric oxide biosynthetic process	5/475	29/12967	0.030139
GO:0090077	foam cell differentiation	5/475	29/12967	0.030139
GO:1905332	positive regulation of morphogenesis of an epithelium	5/475	29/12967	0.030139
GO:0150063	visual system development	20/475	282/12967	0.0302366
GO:0022408	negative regulation of cell-cell adhesion	12/475	134/12967	0.0302941
GO:0048771	tissue remodeling	12/475	134/12967	0.0302941
GO:2001236	regulation of extrinsic apoptotic signaling pathway	12/475	134/12967	0.0302941
GO:0070997	neuron death	21/475	302/12967	0.0303918
GO:0043010	camera-type eye development	18/475	244/12967	0.0308764
GO:0071214	cellular response to abiotic stimulus	20/475	283/12967	0.0310584
GO:0104004	cellular response to environmental stimulus	20/475	283/12967	0.0310584
GO:0045619	regulation of lymphocyte differentiation	13/475	152/12967	0.0310693
GO:0033559	unsaturated fatty acid metabolic process	8/475	70/12967	0.0314571
GO:0007204	positive regulation of cytosolic calcium ion concentration	11/475	118/12967	0.0317243
GO:0034599	cellular response to oxidative stress	18/475	245/12967	0.0317243
GO:0000768	syncytium formation by plasma membrane fusion	6/475	42/12967	0.0317243
GO:0021536	diencephalon development	6/475	42/12967	0.0317243
GO:0140253	cell-cell fusion	6/475	42/12967	0.0317243
GO:0048880	sensory system development	20/475	284/12967	0.0318418
GO:0060349	bone morphogenesis	9/475	86/12967	0.0327423
GO:0034121	regulation of toll-like receptor signaling pathway	7/475	56/12967	0.0327423
GO:1903532	positive regulation of secretion by cell	16/475	208/12967	0.0327856
GO:0032715	negative regulation of interleukin-6 production	5/475	30/12967	0.0337765
GO:1904407	positive regulation of nitric oxide metabolic process	5/475	30/12967	0.0337765
GO:0042326	negative regulation of phosphorylation	22/475	326/12967	0.0342529
GO:0008544	epidermis development	17/475	228/12967	0.0342529
GO:0032682	negative regulation of chemokine production	4/475	19/12967	0.0346435
GO:0060538	skeletal muscle organ development	12/475	137/12967	0.0348687
GO:0014009	glial cell proliferation	6/475	43/12967	0.0348687
GO:0032720	negative regulation of tumor necrosis factor production	6/475	43/12967	0.0348687
GO:0042531	positive regulation of tyrosine phosphorylation of STAT protein	6/475	43/12967	0.0348687
GO:0046888	negative regulation of hormone secretion	6/475	43/12967	0.0348687
GO:0001885	endothelial cell development	7/475	57/12967	0.0353495
GO:0007260	tyrosine phosphorylation of STAT protein	7/475	57/12967	0.0353495
GO:0032970	regulation of actin filament-based process	23/475	348/12967	0.0358234
GO:0035023	regulation of Rho protein signal transduction	8/475	72/12967	0.0359185
GO:0051347	positive regulation of transferase activity	29/475	473/12967	0.0359185
GO:0014706	striated muscle tissue development	15/475	192/12967	0.0360922
GO:0003337	mesenchymal to epithelial transition involved in metanephros morphogenesis	3/475	10/12967	0.0362029
GO:0006828	manganese ion transport	3/475	10/12967	0.0362029
GO:0030223	neutrophil differentiation	3/475	10/12967	0.0362029
GO:0032695	negative regulation of interleukin-12 production	3/475	10/12967	0.0362029
GO:0033212	iron import into cell	3/475	10/12967	0.0362029
GO:0036152	phosphatidylethanolamine acyl-chain remodeling	3/475	10/12967	0.0362029
GO:0048715	negative regulation of oligodendrocyte differentiation	3/475	10/12967	0.0362029
GO:0050966	detection of mechanical stimulus involved in sensory perception of pain	3/475	10/12967	0.0362029
GO:0061517	macrophage proliferation	3/475	10/12967	0.0362029
GO:0072148	epithelial cell fate commitment	3/475	10/12967	0.0362029
GO:0090280	positive regulation of calcium ion import	3/475	10/12967	0.0362029
GO:0030324	lung development	13/475	156/12967	0.0362029
GO:0001501	skeletal system development	27/475	432/12967	0.036336
GO:2001233	regulation of apoptotic signaling pathway	22/475	329/12967	0.0363819
GO:0030900	forebrain development	20/475	289/12967	0.0364027
GO:0045933	positive regulation of muscle contraction	5/475	31/12967	0.0370884
GO:0010721	negative regulation of cell development	12/475	139/12967	0.0373649
GO:0043903	regulation of biological process involved in symbiotic interaction	6/475	44/12967	0.0373649
GO:0046686	response to cadmium ion	6/475	44/12967	0.0373649
GO:0051965	positive regulation of synapse assembly	6/475	44/12967	0.0373649
GO:1903556	negative regulation of tumor necrosis factor superfamily cytokine production	6/475	44/12967	0.0373649
GO:0009410	response to xenobiotic stimulus	20/475	290/12967	0.0373649
GO:0048525	negative regulation of viral process	8/475	73/12967	0.0373834
GO:1902106	negative regulation of leukocyte differentiation	8/475	73/12967	0.0373834
GO:0044409	entry into host	11/475	122/12967	0.0376254
GO:0048705	skeletal system morphogenesis	14/475	176/12967	0.0388748
GO:0071407	cellular response to organic cyclic compound	27/475	435/12967	0.0388748
GO:0030728	ovulation	4/475	20/12967	0.0390741
GO:0045987	positive regulation of smooth muscle contraction	4/475	20/12967	0.0390741
GO:0072273	metanephric nephron morphogenesis	4/475	20/12967	0.0390741
GO:0090279	regulation of calcium ion import	4/475	20/12967	0.0390741
GO:1903020	positive regulation of glycoprotein metabolic process	4/475	20/12967	0.0390741
GO:0033135	regulation of peptidyl-serine phosphorylation	10/475	106/12967	0.0393688
GO:0052548	regulation of endopeptidase activity	20/475	292/12967	0.039483
GO:0035924	cellular response to vascular endothelial growth factor stimulus	7/475	59/12967	0.0400981
GO:0006909	phagocytosis	14/475	177/12967	0.0401666
GO:0048738	cardiac muscle tissue development	14/475	177/12967	0.0401666
GO:0071887	leukocyte apoptotic process	9/475	90/12967	0.0402435
GO:0048017	inositol lipid-mediated signaling	12/475	141/12967	0.0403456
GO:0002931	response to ischemia	6/475	45/12967	0.0403872
GO:0006940	regulation of smooth muscle contraction	6/475	45/12967	0.0403872
GO:0006949	syncytium formation	6/475	45/12967	0.0403872
GO:0045687	positive regulation of glial cell differentiation	5/475	32/12967	0.0407204
GO:2000403	positive regulation of lymphocyte migration	5/475	32/12967	0.0407204
GO:0031032	actomyosin structure organization	14/475	178/12967	0.0416357
GO:0030323	respiratory tube development	13/475	160/12967	0.0421348
GO:0055074	calcium ion homeostasis	16/475	216/12967	0.0421348
GO:0009791	post-embryonic development	8/475	75/12967	0.0421348
GO:0030316	osteoclast differentiation	8/475	75/12967	0.0421348
GO:0033138	positive regulation of peptidyl-serine phosphorylation	8/475	75/12967	0.0421348
GO:0046634	regulation of alpha-beta T cell activation	8/475	75/12967	0.0421348
GO:0010660	regulation of muscle cell apoptotic process	7/475	60/12967	0.0428011
GO:0034614	cellular response to reactive oxygen species	11/475	125/12967	0.0430342
GO:0071902	positive regulation of protein serine/threonine kinase activity	14/475	179/12967	0.0430342
GO:0048872	homeostasis of number of cells	17/475	236/12967	0.0430342
GO:0050768	negative regulation of neurogenesis	10/475	108/12967	0.0432287
GO:0090596	sensory organ morphogenesis	15/475	198/12967	0.043452
GO:0002467	germinal center formation	3/475	11/12967	0.0441862
GO:0002544	chronic inflammatory response	3/475	11/12967	0.0441862
GO:0032693	negative regulation of interleukin-10 production	3/475	11/12967	0.0441862
GO:0034393	positive regulation of smooth muscle cell apoptotic process	3/475	11/12967	0.0441862
GO:0042541	hemoglobin biosynthetic process	3/475	11/12967	0.0441862
GO:0071696	ectodermal placode development	3/475	11/12967	0.0441862
GO:0072497	mesenchymal stem cell differentiation	3/475	11/12967	0.0441862
GO:2000402	negative regulation of lymphocyte migration	3/475	11/12967	0.0441862
GO:0002053	positive regulation of mesenchymal cell proliferation	4/475	21/12967	0.0441862
GO:0002446	neutrophil mediated immunity	4/475	21/12967	0.0441862
GO:0036303	lymph vessel morphogenesis	4/475	21/12967	0.0441862
GO:1905523	positive regulation of macrophage migration	4/475	21/12967	0.0441862
GO:0016032	viral process	23/475	358/12967	0.0444346
GO:0006874	cellular calcium ion homeostasis	15/475	199/12967	0.0444767
GO:1905521	regulation of macrophage migration	5/475	33/12967	0.0445521
GO:0018108	peptidyl-tyrosine phosphorylation	20/475	297/12967	0.0445703
GO:0006936	muscle contraction	17/475	238/12967	0.0453395
GO:0031348	negative regulation of defense response	14/475	181/12967	0.045861
GO:0002440	production of molecular mediator of immune response	13/475	163/12967	0.0469387
GO:0061572	actin filament bundle organization	12/475	145/12967	0.0472757
GO:0018212	peptidyl-tyrosine modification	20/475	299/12967	0.0475176
GO:0001935	endothelial cell proliferation	11/475	128/12967	0.0491025
GO:0007519	skeletal muscle tissue development	11/475	128/12967	0.0491025
GO:0030073	insulin secretion	11/475	128/12967	0.0491025
GO:0001654	eye development	19/475	280/12967	0.049203
GO:0010559	regulation of glycoprotein biosynthetic process	5/475	34/12967	0.0497679
GO:0070509	calcium ion import	5/475	34/12967	0.0497679
GO:0050954	sensory perception of mechanical stimulus	10/475	111/12967	0.0499363

## Sheet: MSigDB
ID	Description	setSize	enrichmentScore	NES	p.adjust
HALLMARK_TNFA_SIGNALING_VIA_NFKB	HALLMARK_TNFA_SIGNALING_VIA_NFKB	196	0.751543	2.88745	7.14286e-10
HALLMARK_INFLAMMATORY_RESPONSE	HALLMARK_INFLAMMATORY_RESPONSE	188	0.716738	2.74605	7.14286e-10
HALLMARK_IL6_JAK_STAT3_SIGNALING	HALLMARK_IL6_JAK_STAT3_SIGNALING	83	0.732358	2.52194	7.14286e-10
HALLMARK_INTERFERON_GAMMA_RESPONSE	HALLMARK_INTERFERON_GAMMA_RESPONSE	197	0.650436	2.50029	7.14286e-10
HALLMARK_ALLOGRAFT_REJECTION	HALLMARK_ALLOGRAFT_REJECTION	173	0.610312	2.33078	7.14286e-10
HALLMARK_KRAS_SIGNALING_UP	HALLMARK_KRAS_SIGNALING_UP	191	0.563341	2.1614	7.14286e-10
HALLMARK_MYC_TARGETS_V1	HALLMARK_MYC_TARGETS_V1	198	0.559024	2.15454	7.14286e-10
HALLMARK_E2F_TARGETS	HALLMARK_E2F_TARGETS	200	0.53898	2.07953	3.56619e-09
HALLMARK_COMPLEMENT	HALLMARK_COMPLEMENT	189	0.533317	2.04543	1.602e-08
HALLMARK_INTERFERON_ALPHA_RESPONSE	HALLMARK_INTERFERON_ALPHA_RESPONSE	97	0.622946	2.19875	9.91319e-08
HALLMARK_EPITHELIAL_MESENCHYMAL_TRANSITION	HALLMARK_EPITHELIAL_MESENCHYMAL_TRANSITION	199	0.513778	1.98241	1.09218e-07
HALLMARK_MYOGENESIS	HALLMARK_MYOGENESIS	188	-0.455163	-1.95106	1.33702e-07
HALLMARK_G2M_CHECKPOINT	HALLMARK_G2M_CHECKPOINT	198	0.508341	1.9592	2.14732e-07
HALLMARK_UV_RESPONSE_UP	HALLMARK_UV_RESPONSE_UP	154	0.526304	1.97093	8.24967e-07
HALLMARK_MTORC1_SIGNALING	HALLMARK_MTORC1_SIGNALING	200	0.48584	1.8745	1.56085e-06
HALLMARK_IL2_STAT5_SIGNALING	HALLMARK_IL2_STAT5_SIGNALING	193	0.48808	1.87421	2.00768e-06
HALLMARK_HYPOXIA	HALLMARK_HYPOXIA	196	0.482485	1.85372	3.29921e-06
HALLMARK_GLYCOLYSIS	HALLMARK_GLYCOLYSIS	197	0.464525	1.78564	2.1788e-05
HALLMARK_MYC_TARGETS_V2	HALLMARK_MYC_TARGETS_V2	58	0.610327	1.97636	7.84878e-05
HALLMARK_APOPTOSIS	HALLMARK_APOPTOSIS	154	0.45441	1.7017	0.000387814
HALLMARK_UNFOLDED_PROTEIN_RESPONSE	HALLMARK_UNFOLDED_PROTEIN_RESPONSE	113	0.424928	1.53161	0.0107332
HALLMARK_XENOBIOTIC_METABOLISM	HALLMARK_XENOBIOTIC_METABOLISM	190	0.369654	1.4185	0.016661
HALLMARK_COAGULATION	HALLMARK_COAGULATION	124	0.404615	1.47742	0.0209834
HALLMARK_OXIDATIVE_PHOSPHORYLATION	HALLMARK_OXIDATIVE_PHOSPHORYLATION	200	0.362592	1.39898	0.0209834
HALLMARK_DNA_REPAIR	HALLMARK_DNA_REPAIR	148	0.376705	1.4088	0.0243113
HALLMARK_ESTROGEN_RESPONSE_LATE	HALLMARK_ESTROGEN_RESPONSE_LATE	191	-0.312825	-1.34822	0.0289886

## Sheet: legend
Pathway enrichment analysis of SGF stimulated with IL1.
SGF from patients with SjD were stimulated with IL1 for 24 h. Differentially expressed genes were identified by RNAsequencing. Enriched Biological processes (GO BP) and Hallmark pathways (MSigDB) are listed.
