# Supplementary material for: Pro-Inflammatory Properties of Salivary Gland-Derived Fibroblasts—Implications in Sjögren’s Disease
Source: Cells. 2025 Apr 8;14(8):558. doi: 10.3390/cells14080558 (PMC12025495; doi:10.3390/cells14080558)
Supplement: Supplementary file 1 [file cells-14-00558-s001.zip › Supplementary Table S4.xlsx]

## Sheet: GO BP
ID	Description	GeneRatio	BgRatio	p.adjust
GO:0051607	defense response to virus	88/1293	242/12832	3.43622e-25
GO:0140546	defense response to symbiont	88/1293	242/12832	3.43622e-25
GO:0009615	response to virus	103/1293	325/12832	2.12651e-24
GO:1903900	regulation of viral life cycle	52/1293	116/12832	4.08291e-19
GO:0048525	negative regulation of viral process	39/1293	73/12832	1.88285e-17
GO:0050792	regulation of viral process	54/1293	134/12832	1.88285e-17
GO:0045071	negative regulation of viral genome replication	31/1293	48/12832	5.19867e-17
GO:0002831	regulation of response to biotic stimulus	77/1293	269/12832	3.56731e-15
GO:0045069	regulation of viral genome replication	37/1293	76/12832	6.36341e-15
GO:0019058	viral life cycle	72/1293	266/12832	9.17907e-13
GO:0016032	viral process	86/1293	358/12832	3.3722e-12
GO:0034341	response to interferon-gamma	39/1293	102/12832	1.45946e-11
GO:0019079	viral genome replication	40/1293	116/12832	3.3191e-10
GO:0045088	regulation of innate immune response	50/1293	174/12832	1.2549e-09
GO:0002483	antigen processing and presentation of endogenous peptide antigen	14/1293	17/12832	1.8243e-09
GO:0009617	response to bacterium	87/1293	409/12832	2.36329e-09
GO:0019883	antigen processing and presentation of endogenous antigen	15/1293	20/12832	3.00659e-09
GO:0031347	regulation of defense response	92/1293	454/12832	8.76988e-09
GO:0034340	response to type I interferon	26/1293	61/12832	9.71841e-09
GO:0035456	response to interferon-beta	16/1293	25/12832	2.26255e-08
GO:0019882	antigen processing and presentation	29/1293	77/12832	2.49298e-08
GO:0019221	cytokine-mediated signaling pathway	74/1293	341/12832	2.50953e-08
GO:0071357	cellular response to type I interferon	24/1293	55/12832	2.50953e-08
GO:0052372	modulation by symbiont of entry into host	20/1293	41/12832	7.07948e-08
GO:0048002	antigen processing and presentation of peptide antigen	21/1293	45/12832	7.07948e-08
GO:0019885	antigen processing and presentation of endogenous peptide antigen via MHC class I	12/1293	15/12832	7.07948e-08
GO:0060337	type I interferon signaling pathway	23/1293	54/12832	9.44727e-08
GO:0046596	regulation of viral entry into host cell	18/1293	35/12832	1.60866e-07
GO:0050778	positive regulation of immune response	72/1293	345/12832	2.14619e-07
GO:0043903	regulation of biological process involved in symbiotic interaction	20/1293	44/12832	2.86053e-07
GO:0002832	negative regulation of response to biotic stimulus	30/1293	92/12832	4.61667e-07
GO:0045824	negative regulation of innate immune response	23/1293	60/12832	9.45671e-07
GO:0002250	adaptive immune response	59/1293	271/12832	1.18679e-06
GO:0043122	regulation of I-kappaB kinase/NF-kappaB signaling	51/1293	221/12832	1.57344e-06
GO:0007249	I-kappaB kinase/NF-kappaB signaling	55/1293	247/12832	1.57344e-06
GO:0002764	immune response-regulating signaling pathway	61/1293	288/12832	1.81735e-06
GO:0050830	defense response to Gram-positive bacterium	21/1293	53/12832	1.8749e-06
GO:0044409	entry into host	34/1293	121/12832	2.50415e-06
GO:0043123	positive regulation of I-kappaB kinase/NF-kappaB signaling	42/1293	169/12832	2.89515e-06
GO:0002221	pattern recognition receptor signaling pathway	37/1293	140/12832	3.42242e-06
GO:0032608	interferon-beta production	20/1293	51/12832	4.50301e-06
GO:0032648	regulation of interferon-beta production	20/1293	51/12832	4.50301e-06
GO:0032103	positive regulation of response to external stimulus	64/1293	318/12832	5.17367e-06
GO:0001819	positive regulation of cytokine production	66/1293	332/12832	5.17367e-06
GO:0044000	movement in host	37/1293	144/12832	6.78321e-06
GO:0046718	viral entry into host cell	32/1293	115/12832	6.95189e-06
GO:0050777	negative regulation of immune response	34/1293	127/12832	7.5325e-06
GO:0032479	regulation of type I interferon production	27/1293	89/12832	9.94503e-06
GO:0032606	type I interferon production	27/1293	89/12832	9.94503e-06
GO:0051701	biological process involved in interaction with host	39/1293	159/12832	1.04363e-05
GO:0002819	regulation of adaptive immune response	35/1293	135/12832	1.06765e-05
GO:0071346	cellular response to interferon-gamma	26/1293	86/12832	1.74366e-05
GO:0002683	negative regulation of immune system process	60/1293	303/12832	2.03585e-05
GO:0032760	positive regulation of tumor necrosis factor production	23/1293	72/12832	2.83778e-05
GO:0002474	antigen processing and presentation of peptide antigen via MHC class I	13/1293	26/12832	2.89479e-05
GO:0002699	positive regulation of immune effector process	39/1293	166/12832	3.13506e-05
GO:0050691	regulation of defense response to virus by host	15/1293	35/12832	4.33899e-05
GO:0002440	production of molecular mediator of immune response	38/1293	162/12832	4.41371e-05
GO:0002697	regulation of immune effector process	50/1293	241/12832	4.41371e-05
GO:1903557	positive regulation of tumor necrosis factor superfamily cytokine production	23/1293	74/12832	4.43811e-05
GO:0001914	regulation of T cell mediated cytotoxicity	13/1293	27/12832	4.56995e-05
GO:0044403	biological process involved in symbiotic interaction	49/1293	235/12832	4.66457e-05
GO:0060759	regulation of response to cytokine stimulus	34/1293	138/12832	4.82481e-05
GO:0051092	positive regulation of NF-kappaB transcription factor activity	32/1293	127/12832	5.91765e-05
GO:0032728	positive regulation of interferon-beta production	15/1293	36/12832	5.91765e-05
GO:0050688	regulation of defense response to virus	21/1293	65/12832	6.12939e-05
GO:0032481	positive regulation of type I interferon production	19/1293	55/12832	6.32529e-05
GO:0002478	antigen processing and presentation of exogenous peptide antigen	13/1293	28/12832	6.94782e-05
GO:0032611	interleukin-1 beta production	19/1293	56/12832	8.30497e-05
GO:0032651	regulation of interleukin-1 beta production	19/1293	56/12832	8.30497e-05
GO:0019884	antigen processing and presentation of exogenous antigen	14/1293	33/12832	9.78271e-05
GO:0001916	positive regulation of T cell mediated cytotoxicity	11/1293	21/12832	0.000101599
GO:0042742	defense response to bacterium	33/1293	137/12832	0.000104808
GO:1901653	cellular response to peptide	56/1293	293/12832	0.000120094
GO:0002821	positive regulation of adaptive immune response	24/1293	85/12832	0.000140536
GO:0001959	regulation of cytokine-mediated signaling pathway	31/1293	127/12832	0.000153808
GO:0002230	positive regulation of defense response to virus by host	12/1293	26/12832	0.000175893
GO:0002833	positive regulation of response to biotic stimulus	31/1293	128/12832	0.000178999
GO:0060338	regulation of type I interferon-mediated signaling pathway	14/1293	35/12832	0.000205231
GO:0070661	leukocyte proliferation	47/1293	235/12832	0.000208279
GO:0002460	adaptive immune response based on somatic recombination of immune receptors built from immunoglobulin superfamily domains	42/1293	202/12832	0.000241335
GO:0031349	positive regulation of defense response	42/1293	202/12832	0.000241335
GO:0002822	regulation of adaptive immune response based on somatic recombination of immune receptors built from immunoglobulin superfamily domains	30/1293	124/12832	0.000248159
GO:0035455	response to interferon-alpha	10/1293	19/12832	0.000252275
GO:0002702	positive regulation of production of molecular mediator of immune response	25/1293	94/12832	0.000252275
GO:0032731	positive regulation of interleukin-1 beta production	14/1293	36/12832	0.000280035
GO:0031341	regulation of cell killing	18/1293	56/12832	0.000307577
GO:0035458	cellular response to interferon-beta	9/1293	16/12832	0.000362959
GO:0071706	tumor necrosis factor superfamily cytokine production	28/1293	115/12832	0.000417527
GO:1903555	regulation of tumor necrosis factor superfamily cytokine production	28/1293	115/12832	0.000417527
GO:0002443	leukocyte mediated immunity	47/1293	243/12832	0.000465185
GO:0098792	xenophagy	8/1293	13/12832	0.000465185
GO:0002824	positive regulation of adaptive immune response based on somatic recombination of immune receptors built from immunoglobulin superfamily domains	22/1293	80/12832	0.000465185
GO:0098586	cellular response to virus	22/1293	80/12832	0.000465185
GO:0001913	T cell mediated cytotoxicity	13/1293	33/12832	0.000465185
GO:0002707	negative regulation of lymphocyte mediated immunity	13/1293	33/12832	0.000465185
GO:0032612	interleukin-1 production	20/1293	69/12832	0.000488481
GO:0032652	regulation of interleukin-1 production	20/1293	69/12832	0.000488481
GO:0016045	detection of bacterium	7/1293	10/12832	0.000494521
GO:0060760	positive regulation of response to cytokine stimulus	17/1293	53/12832	0.000503143
GO:0002449	lymphocyte mediated immunity	38/1293	182/12832	0.000505201
GO:0002252	immune effector process	68/1293	400/12832	0.000516929
GO:0002720	positive regulation of cytokine production involved in immune response	18/1293	59/12832	0.000590689
GO:0032640	tumor necrosis factor production	27/1293	112/12832	0.00063052
GO:0032680	regulation of tumor necrosis factor production	27/1293	112/12832	0.00063052
GO:0032735	positive regulation of interleukin-12 production	11/1293	26/12832	0.000934674
GO:0002704	negative regulation of leukocyte mediated immunity	14/1293	40/12832	0.000934674
GO:0002703	regulation of leukocyte mediated immunity	33/1293	154/12832	0.00101393
GO:0032607	interferon-alpha production	10/1293	22/12832	0.00101393
GO:0032647	regulation of interferon-alpha production	10/1293	22/12832	0.00101393
GO:1903901	negative regulation of viral life cycle	9/1293	18/12832	0.00101393
GO:0098543	detection of other organism	7/1293	11/12832	0.00109708
GO:0071375	cellular response to peptide hormone stimulus	45/1293	239/12832	0.00118768
GO:0002456	T cell mediated immunity	20/1293	74/12832	0.00130914
GO:0002224	toll-like receptor signaling pathway	23/1293	92/12832	0.00132101
GO:0019724	B cell mediated immunity	23/1293	92/12832	0.00132101
GO:0098581	detection of external biotic stimulus	8/1293	15/12832	0.0015456
GO:0042098	T cell proliferation	32/1293	151/12832	0.00156063
GO:0002706	regulation of lymphocyte mediated immunity	26/1293	112/12832	0.00161699
GO:1901652	response to peptide	65/1293	393/12832	0.00165824
GO:0032943	mononuclear cell proliferation	40/1293	207/12832	0.00166896
GO:0001910	regulation of leukocyte mediated cytotoxicity	15/1293	48/12832	0.00193159
GO:0002709	regulation of T cell mediated immunity	17/1293	59/12832	0.00195763
GO:0002700	regulation of production of molecular mediator of immune response	28/1293	127/12832	0.00213633
GO:0002577	regulation of antigen processing and presentation	7/1293	12/12832	0.00213633
GO:0140289	protein mono-ADP-ribosylation	7/1293	12/12832	0.00213633
GO:0032722	positive regulation of chemokine production	15/1293	49/12832	0.00242761
GO:0060907	positive regulation of macrophage cytokine production	9/1293	20/12832	0.00251939
GO:0016064	immunoglobulin mediated immune response	22/1293	90/12832	0.00253639
GO:0046597	negative regulation of viral entry into host cell	8/1293	16/12832	0.00253639
GO:0061081	positive regulation of myeloid leukocyte cytokine production involved in immune response	11/1293	29/12832	0.00255778
GO:0032615	interleukin-12 production	13/1293	39/12832	0.00265785
GO:0032655	regulation of interleukin-12 production	13/1293	39/12832	0.00265785
GO:0006471	protein ADP-ribosylation	12/1293	34/12832	0.00265785
GO:0002253	activation of immune response	39/1293	205/12832	0.00265785
GO:0070663	regulation of leukocyte proliferation	36/1293	184/12832	0.00271952
GO:0051249	regulation of lymphocyte activation	59/1293	356/12832	0.00308476
GO:0045589	regulation of regulatory T cell differentiation	10/1293	25/12832	0.00308793
GO:0032732	positive regulation of interleukin-1 production	14/1293	45/12832	0.00319475
GO:0001906	cell killing	22/1293	92/12832	0.00333101
GO:0051091	positive regulation of DNA-binding transcription factor activity	40/1293	215/12832	0.00344721
GO:0046651	lymphocyte proliferation	38/1293	201/12832	0.0035752
GO:0060339	negative regulation of type I interferon-mediated signaling pathway	8/1293	17/12832	0.00397128
GO:0032755	positive regulation of interleukin-6 production	18/1293	69/12832	0.0042356
GO:0045066	regulatory T cell differentiation	10/1293	26/12832	0.00434678
GO:0051251	positive regulation of lymphocyte activation	43/1293	240/12832	0.0045355
GO:0001912	positive regulation of leukocyte mediated cytotoxicity	11/1293	31/12832	0.00461518
GO:0002705	positive regulation of leukocyte mediated immunity	21/1293	88/12832	0.00466242
GO:0002718	regulation of cytokine production involved in immune response	20/1293	82/12832	0.004822
GO:0045089	positive regulation of innate immune response	23/1293	101/12832	0.00482215
GO:0001961	positive regulation of cytokine-mediated signaling pathway	14/1293	47/12832	0.0049671
GO:0016553	base conversion or substitution editing	6/1293	10/12832	0.00511282
GO:0039530	MDA-5 signaling pathway	6/1293	10/12832	0.00511282
GO:0002495	antigen processing and presentation of peptide antigen via MHC class II	9/1293	22/12832	0.00511282
GO:0060333	interferon-gamma-mediated signaling pathway	9/1293	22/12832	0.00511282
GO:0050867	positive regulation of cell activation	48/1293	280/12832	0.00538
GO:0002367	cytokine production involved in immune response	20/1293	83/12832	0.00546733
GO:0002708	positive regulation of lymphocyte mediated immunity	19/1293	77/12832	0.00562305
GO:0006334	nucleosome assembly	17/1293	65/12832	0.00568842
GO:0001911	negative regulation of leukocyte mediated cytotoxicity	8/1293	18/12832	0.00582607
GO:0031343	positive regulation of cell killing	11/1293	32/12832	0.00584119
GO:0002181	cytoplasmic translation	31/1293	157/12832	0.00594537
GO:0002710	negative regulation of T cell mediated immunity	7/1293	14/12832	0.00596496
GO:0031348	negative regulation of defense response	34/1293	179/12832	0.00642231
GO:0032635	interleukin-6 production	23/1293	104/12832	0.00692511
GO:0032675	regulation of interleukin-6 production	23/1293	104/12832	0.00692511
GO:0009595	detection of biotic stimulus	9/1293	23/12832	0.00710286
GO:0032869	cellular response to insulin stimulus	33/1293	173/12832	0.00711768
GO:0002377	immunoglobulin production	20/1293	85/12832	0.00716951
GO:0042110	T cell activation	59/1293	372/12832	0.00842343
GO:0031342	negative regulation of cell killing	8/1293	19/12832	0.00853771
GO:0032727	positive regulation of interferon-alpha production	8/1293	19/12832	0.00853771
GO:0051250	negative regulation of lymphocyte activation	23/1293	106/12832	0.00892858
GO:0002696	positive regulation of leukocyte activation	46/1293	272/12832	0.00898237
GO:0002385	mucosal immune response	6/1293	11/12832	0.00903052
GO:0002716	negative regulation of natural killer cell mediated immunity	7/1293	15/12832	0.00940571
GO:0045953	negative regulation of natural killer cell mediated cytotoxicity	7/1293	15/12832	0.00940571
GO:0002504	antigen processing and presentation of peptide or polysaccharide antigen via MHC class II	9/1293	24/12832	0.0097153
GO:0032757	positive regulation of interleukin-8 production	13/1293	45/12832	0.0100548
GO:0002694	regulation of leukocyte activation	65/1293	424/12832	0.0105403
GO:0032944	regulation of mononuclear cell proliferation	31/1293	164/12832	0.011885
GO:1903050	regulation of proteolysis involved in protein catabolic process	37/1293	208/12832	0.0120632
GO:0019731	antibacterial humoral response	8/1293	20/12832	0.0121331
GO:0019886	antigen processing and presentation of exogenous peptide antigen via MHC class II	8/1293	20/12832	0.0121331
GO:0043434	response to peptide hormone	52/1293	323/12832	0.0121579
GO:2000059	negative regulation of ubiquitin-dependent protein catabolic process	13/1293	46/12832	0.0122603
GO:1903051	negative regulation of proteolysis involved in protein catabolic process	15/1293	58/12832	0.0130681
GO:0050729	positive regulation of inflammatory response	21/1293	96/12832	0.0131843
GO:0062207	regulation of pattern recognition receptor signaling pathway	19/1293	83/12832	0.0131884
GO:0050865	regulation of cell activation	69/1293	461/12832	0.0133396
GO:0032946	positive regulation of mononuclear cell proliferation	22/1293	103/12832	0.0136547
GO:0045591	positive regulation of regulatory T cell differentiation	7/1293	16/12832	0.0140792
GO:0042129	regulation of T cell proliferation	25/1293	124/12832	0.0145923
GO:0007229	integrin-mediated signaling pathway	21/1293	97/12832	0.0147526
GO:0002396	MHC protein complex assembly	6/1293	12/12832	0.0147526
GO:0002501	peptide antigen assembly with MHC protein complex	6/1293	12/12832	0.0147526
GO:0002820	negative regulation of adaptive immune response	11/1293	36/12832	0.0152358
GO:0039528	cytoplasmic pattern recognition receptor signaling pathway in response to virus	10/1293	31/12832	0.0166289
GO:0001818	negative regulation of cytokine production	36/1293	205/12832	0.0167979
GO:0002711	positive regulation of T cell mediated immunity	12/1293	42/12832	0.016849
GO:0050670	regulation of lymphocyte proliferation	30/1293	161/12832	0.0168597
GO:0050764	regulation of phagocytosis	16/1293	66/12832	0.0172978
GO:0032602	chemokine production	16/1293	67/12832	0.0203783
GO:0032642	regulation of chemokine production	16/1293	67/12832	0.0203783
GO:0002418	immune response to tumor cell	7/1293	17/12832	0.0203783
GO:0006213	pyrimidine nucleoside metabolic process	7/1293	17/12832	0.0203783
GO:0071347	cellular response to interleukin-1	18/1293	80/12832	0.0208569
GO:0050671	positive regulation of lymphocyte proliferation	21/1293	100/12832	0.0210435
GO:0002753	cytoplasmic pattern recognition receptor signaling pathway	14/1293	55/12832	0.0212348
GO:0001909	leukocyte mediated cytotoxicity	17/1293	74/12832	0.02213
GO:0002251	organ or tissue specific immune response	6/1293	13/12832	0.023287
GO:0062208	positive regulation of pattern recognition receptor signaling pathway	11/1293	38/12832	0.0234883
GO:0070665	positive regulation of leukocyte proliferation	23/1293	115/12832	0.0242917
GO:0002698	negative regulation of immune effector process	17/1293	75/12832	0.0254958
GO:0071417	cellular response to organonitrogen compound	70/1293	483/12832	0.0264607
GO:0070555	response to interleukin-1	21/1293	102/12832	0.0265068
GO:0034612	response to tumor necrosis factor	33/1293	189/12832	0.028035
GO:0072576	liver morphogenesis	7/1293	18/12832	0.0287896
GO:0016445	somatic diversification of immunoglobulins	14/1293	57/12832	0.0295867
GO:0042102	positive regulation of T cell proliferation	16/1293	70/12832	0.0313267
GO:0031331	positive regulation of cellular catabolic process	58/1293	388/12832	0.0322403
GO:0002823	negative regulation of adaptive immune response based on somatic recombination of immune receptors built from immunoglobulin superfamily domains	10/1293	34/12832	0.0331344
GO:0002237	response to molecule of bacterial origin	40/1293	245/12832	0.0337068
GO:2001185	regulation of CD8-positive, alpha-beta T cell activation	6/1293	14/12832	0.0351158
GO:0051090	regulation of DNA-binding transcription factor activity	53/1293	349/12832	0.0351158
GO:0002381	immunoglobulin production involved in immunoglobulin-mediated immune response	13/1293	52/12832	0.0354436
GO:0032609	interferon-gamma production	16/1293	71/12832	0.0354436
GO:0032649	regulation of interferon-gamma production	16/1293	71/12832	0.0354436
GO:0045006	DNA deamination	5/1293	10/12832	0.0376597
GO:0045348	positive regulation of MHC class II biosynthetic process	5/1293	10/12832	0.0376597
GO:0071639	positive regulation of monocyte chemotactic protein-1 production	5/1293	10/12832	0.0376597
GO:0032868	response to insulin	36/1293	216/12832	0.037885
GO:0060249	anatomical structure homeostasis	37/1293	224/12832	0.0384771
GO:0002507	tolerance induction	7/1293	19/12832	0.0384771
GO:0010528	regulation of transposition	7/1293	19/12832	0.0384771
GO:0010529	negative regulation of transposition	7/1293	19/12832	0.0384771
GO:0032613	interleukin-10 production	10/1293	35/12832	0.0394201
GO:0032653	regulation of interleukin-10 production	10/1293	35/12832	0.0394201
GO:0034728	nucleosome organization	20/1293	99/12832	0.0395843
GO:0050870	positive regulation of T cell activation	31/1293	179/12832	0.0401785
GO:0071356	cellular response to tumor necrosis factor	30/1293	172/12832	0.0419534
GO:0002200	somatic diversification of immune receptors	15/1293	66/12832	0.042276
GO:0002695	negative regulation of leukocyte activation	24/1293	128/12832	0.0423768
GO:0002687	positive regulation of leukocyte migration	22/1293	114/12832	0.0436882
GO:0002714	positive regulation of B cell mediated immunity	9/1293	30/12832	0.0439548
GO:0002891	positive regulation of immunoglobulin mediated immune response	9/1293	30/12832	0.0439548
GO:0061844	antimicrobial humoral immune response mediated by antimicrobial peptide	9/1293	30/12832	0.0439548
GO:2000058	regulation of ubiquitin-dependent protein catabolic process	28/1293	158/12832	0.0445475
GO:0010498	proteasomal protein catabolic process	69/1293	487/12832	0.0446107
GO:0010950	positive regulation of endopeptidase activity	25/1293	136/12832	0.0446189
GO:0060627	regulation of vesicle-mediated transport	61/1293	421/12832	0.046265
GO:0001562	response to protozoan	6/1293	15/12832	0.0467996
GO:0034134	toll-like receptor 2 signaling pathway	6/1293	15/12832	0.0467996
GO:0042832	defense response to protozoan	6/1293	15/12832	0.0467996
GO:0044790	suppression of viral release by host	6/1293	15/12832	0.0467996
GO:0070269	pyroptosis	6/1293	15/12832	0.0467996
GO:0039529	RIG-I signaling pathway	8/1293	25/12832	0.0467996
GO:0002768	immune response-regulating cell surface receptor signaling pathway	28/1293	159/12832	0.0467996
GO:0002712	regulation of B cell mediated immunity	11/1293	42/12832	0.0467996
GO:0002889	regulation of immunoglobulin mediated immune response	11/1293	42/12832	0.0467996
GO:0010508	positive regulation of autophagy	25/1293	137/12832	0.0474013
GO:0001960	negative regulation of cytokine-mediated signaling pathway	14/1293	61/12832	0.0492424
GO:0007159	leukocyte cell-cell adhesion	44/1293	284/12832	0.0492424

## Sheet: MSigDB
ID	Description	setSize	enrichmentScore	NES	p.adjust
HALLMARK_INTERFERON_GAMMA_RESPONSE	HALLMARK_INTERFERON_GAMMA_RESPONSE	197	0.893235	3.10049	8.33333e-10
HALLMARK_INTERFERON_ALPHA_RESPONSE	HALLMARK_INTERFERON_ALPHA_RESPONSE	97	0.948936	3.01421	8.33333e-10
HALLMARK_INFLAMMATORY_RESPONSE	HALLMARK_INFLAMMATORY_RESPONSE	188	0.662442	2.29151	8.33333e-10
HALLMARK_MITOTIC_SPINDLE	HALLMARK_MITOTIC_SPINDLE	198	-0.539475	-2.28586	8.33333e-10
HALLMARK_COMPLEMENT	HALLMARK_COMPLEMENT	189	0.633292	2.19494	8.33333e-10
HALLMARK_ALLOGRAFT_REJECTION	HALLMARK_ALLOGRAFT_REJECTION	173	0.633561	2.15865	8.33333e-10
HALLMARK_G2M_CHECKPOINT	HALLMARK_G2M_CHECKPOINT	198	-0.468167	-1.98371	1.15862e-07
HALLMARK_E2F_TARGETS	HALLMARK_E2F_TARGETS	200	-0.440701	-1.85889	2.50045e-06
HALLMARK_IL6_JAK_STAT3_SIGNALING	HALLMARK_IL6_JAK_STAT3_SIGNALING	83	0.641564	1.99988	1.92824e-05
HALLMARK_TNFA_SIGNALING_VIA_NFKB	HALLMARK_TNFA_SIGNALING_VIA_NFKB	196	0.492561	1.70878	0.000293709
HALLMARK_MYC_TARGETS_V1	HALLMARK_MYC_TARGETS_V1	198	-0.372372	-1.57781	0.00127687
HALLMARK_SPERMATOGENESIS	HALLMARK_SPERMATOGENESIS	117	-0.424598	-1.67724	0.00159362
HALLMARK_APOPTOSIS	HALLMARK_APOPTOSIS	154	0.500729	1.68438	0.00164137
HALLMARK_KRAS_SIGNALING_UP	HALLMARK_KRAS_SIGNALING_UP	191	0.46482	1.6125	0.00342747

## Sheet: legend
Pathway enrichment analysis of SGF stimulated with pIC.
SGF from patients with SjD were stimulated with pIC for 24 h. Differentially expressed genes were identified by RNA sequencing. Enriched Biological processes (GO BP) and Hallmark pathways (MSigDB) are listed.
